# Supplementary material for: DCUN1D3 activates SCFSKP2 ubiquitin E3 ligase activity and cell cycle progression under UV damage
Source: Oncotarget. 2016 Aug 16;7(36):58483–91. doi: 10.18632/oncotarget.11302 (PMC5295445; doi:10.18632/oncotarget.11302)
Supplement: Supplementary file 2 [file oncotarget-07-58483-s002.xlsx]

## Sheet: Sheet1
		Predicted scores
Interact.	Gene	SM	PrP	Max_S	OR	PP	EP	PR	GO	Pred Score
Q13619	CUL4A	66.2		66.2	9.8	2.4	1.6	4.2	10.8	113657
Q13616	CUL1	66.2		66.2	0.6	1.6	1.6	15.9	10.8	17643.5
Q13618	CUL3	66.2		66.2	0.6	2	3.9	15.9		5075.6
Q13620	CUL4B	66.2		66.2	9.8	2.4	2.1	4.2		14022.7
Q13617	CUL2	66.2		66.2	0.6	2	2.1	4.2		734.3
Q93034	CUL5	66.2		66.2	0.6	2.4	2.1	1.3	10.8	2807.8
Q86VP6	CAND1	1.8		1.8		2.4	2.8	3.6		43.9
P00519	ABL1	3.6	16.9	16.9		2.4	2.1	3.6	105.2	32371.3
P00533	EGFR	1.8	2.6	2.6		2.4	2.1	21.4	105.2	29804.2
P62877	RBX1	3.1		3.1		1	2.1	2.1		13.6
P63104	YWHAZ	2.1	96.2	96.2	0.6	2	2.8	15.9	2.1	10852.7
P84022	SMAD3	1.2		1.2	0.6	2.4	2.8	21.4	105.2	10788.1
Q00987	MDM2	1.6	3.5	3.5		2.4	3.9	4.2	69.6	9839
Q92870	APBB2	1	6.7	6.7		2.4	2.8		181	8130.9
Q09472	EP300	4.6		4.6		2.4	2.8	21.4	10.8	7070.2
P04637	TP53	1		1		2	2.1	15.9	105.2	6856.2
P06400	RB1	5.3	3.5	5.3		2.4	2.8		181	6451.4
P68036	UBE2L3		5	5		2	2.8	2.1	105.2	6100.9
Q9H211	CDT1	12		12		2.4	2.1	0.9	105.2	5863.2
P20749	BCL3	4.3		4.3		2.4	2.8		181	5258.6
Q14191	WRN	12		12		2	1.2		181	5138.7
Q9Y6X6	MYO16	9		9		2.4	1.2		181	4643.1
P61081	UBE2M
P24941	CDK2	2.4	4.4	4.4		2	2.1	21.4	10.8	4302.5
P42574	CASP3		18	18		2.4	3.9		24.1	4079.7
P04179	SOD2	4.9		4.9		2	3.9		105.2	4059.7
Q12948	FOXC1	12		12		2	1.6		105.2	4017
Q12959	DLG1	4.8	16.9	16.9		2.4	1.2	0.8	105.2	3885.7
P62258	YWHAE	2.5	96.2	96.2	0.6	1.2	1.6	15.9	2.1	3671.9
Q92793	CREBBP	4.3		4.3		2.4	2.8		105.2	3055.3
P12931	SRC	1.8	16.9	16.9		2.4	3.9	21.4	0.9	3027.7
P55212	CASP6	1.2	18	18			1.6		105.2	2986.9
P19320	VCAM1	1.2		1.2		2.4	1.6	21.4	24.1	2417.1
O00213	APBB1	1	6.7	6.7		2.4	0.8		181	2335.9
P31946	YWHAB	1.2	96.2	96.2	0.6	2	2.1	4.2	2.1	2209.9
P51532	SMARCA4	3.1		3.1		2.4	1.6		181	2159.6
P31947	SFN	1.3	96.2	96.2	0.6		1.6	2.1	10.8	2100.6
P54274	TERF1	5.5		5.5		2.4	2.1		69.6	1949.1
P56945	BCAR1	2.5	16.9	16.9		2.4	2.1	2.1	10.8	1927.3
Q13315	ATM		6.3	6.3		2.4	1.2		105.2	1895.2
Q13535	ATR		6.3	6.3		2.4	1.2		105.2	1895.2
P78527	PRKDC	1	6.3	6.3		2.4	1.2		105.2	1895.2
Q14160	SCRIB	1	7.4	7.4	0.6	2.4	1.6	1	105.2	1857.9
P16333	NCK1	1.8	16.9	16.9		2.4	2.1	3.6	5.9	1803.7
P08575	PTPRC	4.3		4.3		2.4	1.6	1	105.2	1769.1
P55210	CASP7		18	18			3.9		24.1	1688.6
Q9NS23	RASSF1	1	7	7		2.4	1.2	1.2	69.6	1640.3
Q969H0	FBXW7	4.3	1	4.3		2.4	2.8	0.8	69.6	1558.6
P01584	IL1B		2.6	2.6		2	2.8		105.2	1526.6
P45983	MAPK8	1.8	4.4	4.4		2.4	2.8	2.1	24.1	1471.6
P49917	LIG4	1.5		1.5		2.4	3.9		105.2	1464.6
P42224	STAT1	2.3		2.3		2.4	2.1	21.4	5.9	1463.7
P29353	SHC1	1.2	4.9	4.9		2.4	5.7	3.6	5.9	1426.3
Q969L4	LSM10	4.8	2.6	4.8		2	1.2	1.2	105.2	1420.2
O14543	SOCS3	1.8		1.8	0.6	2	5.7		105.2	1356.9
P06241	FYN	1.8	16.9	16.9		2.4	1.6	3.6	5.9	1353.7
Q14493	SLBP	6		6			2.1		105.2	1330.2
Q13625	TP53BP2	1.6	16.9	16.9		2.4	3.9	0.8	10.8	1323.9
P49959	MRE11A		6.7	6.7		2.4	1.2		69.6	1315.4
P28715	ERCC5	1.7		1.7		2	2.1		181	1267.4
P01583	IL1A		2.6	2.6		1.6	2.8		105.2	1206.2
P26045	PTPN3	2.2		2.2		2.4	2.1		105.2	1179.4
P16104	H2AFX	17.1		17.1		2.4	1.2		24.1	1169.8
P37231	PPARG	2.7	9.5	9.5		2.4	2.1		24.1	1163.3
P25054	APC	4.3	2.6	4.3		2.4	1.6		69.6	1154.2
Q969V5	MUL1	5.5		5.5		2.4	3.9	0.9	24.1	1140.3
P41182	BCL6	1.2		1.2		2.4	2.8	0.8	181	1134.2
P13500	CCL2	1.8		1.8		2	2.8		105.2	1074.6
P27348	YWHAQ	1.2	96.2	96.2	0.6		2.1	21.4	0.4	1067.8
P54727	RAD23B	3.6		3.6		2.4	5.7	21.4		1062.9
P35222	CTNNB1	2.3	3.5	3.5		2.4	2.8	21.4	2.1	1046.3
Q14209	E2F2	66.2		66.2		2.4	1.2	0.9	5.9	1005.7
P67775	PPP2CA	1	6.7	6.7		1.6	3.9		24.1	999.7
P33981	TTK	5.5	5.2	5.5		2.4	2.1	0.5	69.6	998.9
Q969M7	UBE2F
Q15717	ELAVL1
P98082	DAB2	1	5.2	5.2		2.4	3.9	0.8	24.1	918.2
P01137	TGFB1	2.2		2.2		2.4	1.6		105.2	885.1
P83369	LSM11	2.2		2.2		2	1.6	1.2	105.2	875.9
P41235	HNF4A	8.2	9.5	9.5		2.4	1.6		24.1	873
Q9UQE7	SMC3	2.2		2.2		2	2.8		69.6	855.2
P08107	HSPA1A	4.6		4.6	0.6	2.4	1.2	4.2	24.1	818.8
P15018	LIF	1.5		1.5		2	3.9		69.6	807.7
Q9UNS2	COPS3	12	2.6	12		2.4	2.8	0.9	10.8	791.7
Q13813	SPTAN1	5.3	16.9	16.9		2.4	1.6	2.1	5.9	784.8
Q9UPQ4	TRIM35	1.5		1.5		2.4	2.1		105.2	781.8
Q04771	ACVR1	1.8	5.2	5.2		2.4	5.7		10.8	778.1
Q9HD42	CHMP1A	1.7		1.7		1.6	2.1	0.8	181	775.3
Q96HU1	SGSM3	1.7	16.9	16.9		2	2.1		10.8	773.3
O75461	E2F6	12		12		2	1.6	1.8	10.8	740.5
P61981	YWHAG	2.1	96.2	96.2	0.6		3.9	3.6	0.9	736.3
P13725	OSM	1.7		1.7		1.6	3.9		69.6	729.3
P08887	IL6R	1.2		1.2		2	2.8		105.2	719.6
P36896	ACVR1B	1.8	4.4	4.4		2.4	2.8		24.1	708.7
Q03135	CAV1					2.4	2.8		105.2	704.2
O14519	CDK2AP1					2.4	2.8		105.2	704.2
P49459	UBE2A		5	5		1.6	3.9	0.9	24.1	686.8
P36897	TGFBR1	2.4	6.7	6.7		2.4	3.9		10.8	682.8
Q9BRK5	SDF4	5.5		5.5		2.4	2.1		24.1	675.1
O00311	CDC7	1.8	4.4	4.4		2.4	1.2	0.5	105.2	672.1
Q96AH0	OBFC2A	1.2		1.2		2.4	18.4	0.5	24.1	668.5
P20936	RASA1	1.6	16.9	16.9		2.4	2.8		5.9	662.2
P46934	NEDD4			0.8		2.4	3.9	3.6	24.1	659.2
Q92731	ESR2	3.1	9.5	9.5		2.4	1.2		24.1	648.9
Q02750	MAP2K1	1.8	5.2	5.2		2	5.7		10.8	648.3
P51587	BRCA2	1.2		1.2		2.4	1.2		181	630.6
		SM: structure modeling score	Prp:Protein peptide LR	Max_S:Maximum Stuctural modeling LR	OR: Orthology LR	PP:Phylogenetic profile LR	EP:expression profile LR	PR: Partner Redundancy LR	GO: Gene ontology LR
